# Supplementary material for: Simultaneous detection of genetic and copy number alterations in BRCA1/2 genes
Source: Oncotarget. 2017 Dec 6;8(70):114463–73. doi: 10.18632/oncotarget.22962 (PMC5777706; doi:10.18632/oncotarget.22962)
Supplement: Supplementary file 2 [file oncotarget-08-114463-s002.xlsx]

## Sheet: Sheet1
Supplemental Table 3 Coverage Analysis of Buffy Coat Samples from Breast and/or Ovarian Cancer Patients (n=147)
Oncomine® BRCA1/2 Panel
Case #	Mapped Reads	On Target	Mean Depth	Uniformity
Case 1	107566	0.991	475	0.995
Case 2	72308	0.987	316	0.981
Case 3	36251	0.991	159	0.995
Case 4	42665	0.991	186	0.985
Case 5	48499	0.989	213	0.992
Case 6	251189	0.99	1110	0.994
Case 7	147882	0.991	654	0.995
Case 8	59304	0.992	260	0.991
Case 9	49966	0.989	219	0.991
Case 10	71181	0.992	313	0.992
Case 11	63621	0.988	279	0.995
Case 12	38826	0.989	171	0.988
Case 13	67606	0.99	295	0.985
Case 14	55735	0.988	244	0.992
Case 15	38230	0.989	168	0.995
Case 16	51296	0.989	225	0.988
Case 17	62175	0.989	272	0.995
Case 18	50886	0.989	222	0.991
Case 19	36269	0.99	159	0.988
Case 20	41782	0.99	183	0.979
Case 21	155444	0.989	689	0.992
Case 22	35919	0.988	159	0.966
Case 23	117168	0.989	520	0.979
Case 24	108573	0.989	479	0.973
Case 25	59289	0.988	262	0.977
Case 26	41466	0.988	183	0.993
Case 27	236631	0.992	1049	0.966
Case 28	185310	0.989	822	0.977
Case 29	290672	0.989	1297	0.991
Case 30	194990	0.991	866	0.992
Case 31	203957	0.988	899	0.985
Case 32	303561	0.99	1351	0.977
Case 33	203923	0.988	907	0.977
Case 34	56165	0.99	248	0.982
Case 35	55704	0.991	246	0.985
Case 36	49197	0.99	216	0.991
Case 37	283676	0.988	1262	0.977
Case 38	198771	0.991	883	0.963
Case 39	170207	0.988	759	0.984
Case 40	257328	0.989	1141	0.992
Case 41	54232	0.988	239	0.995
Case 42	279878	0.99	1242	0.991
Case 43	191059	0.99	848	0.989
Case 44	185081	0.988	821	0.989
Case 45	193614	0.99	861	0.992
Case 46	176203	0.99	782	0.995
Case 47	83418	0.989	368	0.992
Case 48	560046	0.988	2475	0.983
Case 49	378128	0.993	1632	0.946
Case 50	346978	0.987	1536	0.991
Case 51	254931	0.99	1114	0.945
Case 52	339464	0.988	1510	0.985
Case 53	559363	0.989	2484	0.988
Case 54	333678	0.989	1477	0.985
Case 55	408067	0.988	1749	0.925
Case 56	448119	0.982	1924	0.815
Case 57	409591	0.988	1777	0.959
Case 58	352372	0.99	1565	0.991
Case 59	319760	0.99	1408	0.988
Case 60	411344	0.99	1817	0.991
Case 61	319298	0.992	1379	0.932
Case 62	281625	0.991	1221	0.94
Case 63	369055	0.991	1583	0.944
Case 64	341204	0.985	1507	0.991
Case 65	362524	0.986	1599	0.992
Case 66	375521	0.989	1660	0.991
Case 67	272396	0.99	1203	0.992
Case 68	243901	0.992	1066	0.988
Case 69	220908	0.99	977	0.989
Case 70	175038	0.992	764	0.964
Case 71	142994	0.989	618	0.953
Case 72	301732	0.987	1328	0.992
Case 73	234467	0.99	1040	0.992
Case 74	285535	0.992	1264	0.988
Case 75	218570	0.994	969	0.982
Case 76	294278	0.995	1298	0.986
Case 77	288983	0.994	1276	0.988
Case 78	216996	0.992	961	0.987
Case 79	200825	0.995	862	0.943
Case 80	259537	0.989	1123	0.974
Case 81	323966	0.989	1398	0.971
Case 82	223051	0.988	986	0.991
Case 83	235697	0.99	1042	0.992
Case 84	221532	0.989	981	0.992
Case 85	131037	0.989	578	0.992
Case 86	179075	0.989	789	0.989
Case 87	154818	0.988	680	0.991
Case 88	242874	0.985	1064	0.992
Case 89	216925	0.991	915	0.913
Case 90	218518	0.986	973	0.989
Case 91	193375	0.989	831	0.936
Case 92	200594	0.987	886	0.983
Case 93	236199	0.989	1041	0.967
Case 94	234054	0.987	1013	0.952
Case 95	178506	0.987	791	0.991
Case 96	208982	0.99	922	0.988
Case 97	255382	0.988	1133	0.981
Case 98	221989	0.991	949	0.915
Case 99	178595	0.993	764	0.862
Case 100	234303	0.991	1013	0.943
Case 101	163114	0.988	716	0.991
Case 102	214830	0.987	952	0.988
Case 103	251195	0.987	1114	0.981
Case 104	205511	0.987	914	0.98
Case 105	224813	0.99	971	0.945
Case 106	178467	0.988	791	0.978
Case 107	186446	0.992	808	0.938
Case 108	191760	0.992	841	0.98
Case 109	227553	0.988	968	0.954
Case 110	269573	0.986	1182	0.991
Case 111	215920	0.986	948	0.981
Case 112	224713	0.99	958	0.936
Case 113	249480	0.986	1097	0.985
Case 114	265126	0.989	1136	0.967
Case 115	263976	0.988	1167	0.992
Case 116	343470	0.991	1476	0.943
Case 117	114058	0.987	500	0.991
Case 118	118517	0.99	526	0.992
Case 119	112842	0.99	494	0.99
Case 120	119489	0.989	529	0.992
Case 121	114837	0.991	507	0.992
Case 122	116137	0.991	512	0.992
Case 123	183274	0.99	819	0.992
Case 124	152716	0.988	676	0.992
Case 125	197713	0.984	876	0.981
Case 126	136784	0.989	606	0.988
Case 127	146958	0.989	651	0.992
Case 128	136591	0.99	589	0.966
Case 129	126437	0.99	558	0.988
Case 130	124706	0.992	548	0.988
Case 131	133876	0.991	594	0.992
Case 132	112644	0.991	496	0.985
Case 133	106773	0.992	469	0.984
Case 134	120285	0.994	514	0.923
Case 135	150302	0.992	659	0.98
Case 136	147517	0.995	628	0.917
Case 137	205363	0.996	877	0.789
Case 138	110232	0.992	483	0.981
Case 139	187497	0.992	827	0.983
Case 140	85183	0.988	375	0.983
Case 141	75316	0.988	324	0.92
Case 142	83735	0.99	368	0.988
Case 143	87070	0.988	385	0.992
Case 144	81921	0.989	351	0.942
Case 145	94555	0.988	419	0.992
Case 146	97696	0.989	431	0.992
Case 147	96670	0.991	424	0.992
IonAmpliSeqTM BRCA1/2 Panel
Case #	Mapped Reads	On Target	Mean Depth	Uniformity
Case 1	72596	0.977	448	0.98
Case 2	67611	0.977	423	0.977
Case 3	66829	0.96	384	0.981
Case 4	60436	0.974	373	0.971
Case 5	76396	0.975	474	0.98
Case 6	151601	0.975	944	0.98
Case 7	180870	0.98	1122	0.98
Case 8	25470	0.933	139	0.961
Case 9	46526	0.97	299	0.975
Case 10	36830	0.922	217	0.978
Case 11	134679	0.99	817	0.982
Case 12	224616	0.98	1436	0.975
Case 13	28051	0.992	175	0.877
Case 14	131286	0.987	784	0.982
Case 15	68041	0.969	412	0.98
Case 16	190256	0.981	1179	0.975
Case 17	139680	0.99	888	0.976
Case 18	141457	0.987	892	0.965
Case 19	103162	0.966	627	0.972
Case 20	17324	0.944	107	0.978
Case 21	82061	0.991	526	0.975
Case 22	36892	0.931	219	0.966
Case 23	43259	0.974	279	0.974
Case 24	43337	0.976	281	0.974
Case 25	55192	0.974	357	0.975
Case 26	52844	0.969	340	0.975
Case 27	48526	0.974	315	0.975
Case 28	61136	0.971	393	0.975
Case 29	42959	0.976	279	0.971
Case 30	179369	0.983	1114	0.974
Case 31	85172	0.989	538	0.976
Case 32	199156	0.983	1248	0.98
Case 33	171109	0.979	1076	0.976
Case 34	108506	0.989	687	0.975
Case 35	135494	0.99	841	0.97
Case 36	100885	0.99	640	0.975
Case 37	201966	0.98	1256	0.976
Case 38	103297	0.99	661	0.975
Case 39	110053	0.989	705	0.976
Case 40	67221	0.987	429	0.975
Case 41	127745	0.99	815	0.975
Case 42	85565	0.991	553	0.971
Case 43	100544	0.991	645	0.976
Case 44	68525	0.99	438	0.975
Case 45	88978	0.991	569	0.975
Case 46	110182	0.991	708	0.975
Case 47	99461	0.991	631	0.975
Case 48	57959	0.968	351	0.9773
Case 49	45340	0.9664	266	0.9759
Case 50	71181	0.9615	413	0.9753
Case 51	47417	0.8965	257	0.98
Case 52	33406	0.9031	183	0.9752
Case 53	38531	0.9079	213	0.9877
Case 54	20516	0.9111	115	0.9815
Case 55	57178	0.8858	304	0.9807
Case 56	40470	0.9158	227	0.9787
Case 57	42882	0.9056	236	0.9792
Case 58	66294	0.9542	390	0.6767
Case 59	87984	0.9595	508	0.9758
Case 60	83390	0.9728	498	0.9759
Case 61	74477	0.9675	432	0.9759
Case 62	75180	0.9675	441	0.976
Case 63	80317	0.9699	478	0.9749
Case 64	65655	0.9662	389	0.9746
Case 65	69502	0.9705	414	0.975
Case 66	67642	0.9709	410	0.9756
Case 67	65166	0.9507	378	0.9755
Case 68	86791	0.9674	508	0.9806
Case 69	63013	0.9724	374	0.9759
Case 70	68488	0.9722	404	0.9759
Case 71	69094	0.9666	404	0.9756
Case 72	70643	0.9664	415	0.9759
Case 73	71316	0.9614	417	0.9759
Case 74	76657	0.9597	443	0.976
Case 75	73155	0.9686	434	0.9808
Case 76	73375	0.9675	438	0.9757
Case 77	64405	0.9762	381	0.9792
Case 78	61428	0.9741	366	0.9807
Case 79	60079	0.9698	357	0.9803
Case 80	59694	0.9777	349	0.9716
Case 81	62453	0.9661	363	0.9697
Case 82	64936	0.9596	390	0.9835
Case 83	23182	0.9621	140	0.988
Case 84	61532	0.9655	374	0.9806
Case 85	50237	0.9635	302	0.9803
Case 86	77854	0.9664	468	0.9809
Case 87	73443	0.9664	443	0.9759
Case 88	1225929	0.9703	7302	0.9845
Case 89	1306118	0.9729	7865	0.9845
Case 90	33343	0.9261	187	0.9862
Case 91	24805	0.9575	137	0.9767
Case 92	24437	0.9453	137	0.9683
Case 93	23352	0.9488	129	0.9602
Case 94	41672	0.9266	248	0.9895
Case 95	38306	0.9293	224	0.9823
Case 96	40369	0.9202	234	0.9714
Case 97	50205	0.9175	293	0.9744
Case 98	74702	0.9628	433	0.9803
Case 99	69204	0.959	404	0.9803
Case 100	83837	0.9624	503	0.9801
Case 101	69261	0.9596	410	0.9832
Case 102	90871	0.9585	541	0.9778
Case 103	56790	0.9609	338	0.9753
Case 104	63666	0.9664	386	0.9803
Case 105	51734	0.9674	311	0.9831
Case 106	66975	0.9679	403	0.9804
Case 107	53697	0.965	324	0.9833
Case 108	64209	0.9643	386	0.9797
Case 109	63068	0.9444	371	0.9797
Case 110	68760	0.9624	417	0.9769
Case 111	69527	0.9659	419	0.9802
Case 112	85479	0.971	520	0.9796
Case 113	101192	0.9695	617	0.9753
Case 114	102851	0.9706	624	0.9754
Case 115	58073	0.9687	353	0.9833
Case 116	75361	0.9483	447	0.9825
Case 117	29173	0.9328	159	0.9542
Case 118	28046	0.9237	152	0.8776
Case 119	40589	0.9297	238	0.9683
Case 120	63782	0.9683	389	0.9802
Case 121	62441	0.9687	379	0.9801
Case 122	67942	0.9689	413	0.9751
Case 123	58964	0.9677	358	0.9805
Case 124	80176	0.9618	480	0.9803
Case 125	72478	0.9545	433	0.9797
Case 126	89993	0.9619	544	0.9773
Case 127	61838	0.9658	374	0.9803
Case 128	88376	0.9669	538	0.9804
Case 129	75334	0.9674	456	0.9754
Case 130	55243	0.9656	334	0.9803
Case 131	72568	0.9508	428	0.9832
Case 132	56325	0.9748	344	0.9747
Case 133	83024	0.9711	508	0.9802
Case 134	76364	0.9716	469	0.9856
Case 135	77601	0.9712	477	0.9809
Case 136	79044	0.9657	478	0.9875
Case 137	82647	0.9723	509	0.9767
Case 138	73814	0.9733	454	0.9768
Case 139	79663	0.9713	488	0.9806
Case 140	73733	0.9775	457	0.9838
Case 141	82137	0.974	505	0.9805
Case 142	80032	0.9729	494	0.9806
Case 143	85347	0.9714	527	0.9842
Case 144	88574	0.967	543	0.98
Case 145	86883	0.9651	531	0.9782
Case 146	65661	0.9827	409	0.9803
Case 147	68616	0.9771	425	0.9797
