# Supplementary material for: Simultaneous detection of genetic and copy number alterations in BRCA1/2 genes
Source: Oncotarget. 2017 Dec 6;8(70):114463–73. doi: 10.18632/oncotarget.22962 (PMC5777706; doi:10.18632/oncotarget.22962)
Supplement: Supplementary file 3 [file oncotarget-08-114463-s003.xlsx]

## Sheet: Sheet1
Supplemental Table 4 Comparison of Copy Number Analysis Data (n=147)
Case #	MLPA assay	Oncomine
		BRCA1/2 Panel
Case 1	ND	ND
Case 2	ND	ND
Case 3	ND	ND
Case 4	ND	ND
Case 5	ND	ND
Case 6	ND	ND
Case 7	ND	ND
Case 8	ND	ND
Case 9	ND	ND
Case 10	ND	ND
Case 11	ND	ND
Case 12	ND	ND
Case 13	ND	ND
Case 14	ND	ND
Case 15	ND	ND
Case 16	ND	ND
Case 17	ND	ND
Case 18	ND	ND
Case 19	ND	ND
Case 20	ND	ND
Case 21	ND	ND
Case 22	BRCA2	BRCA2
	Exon 21 - Exon 27	Exon 21 - Exon 27
Case 23	ND	ND
Case 24	ND	ND
Case 25	ND	ND
Case 26	ND	ND
Case 27	ND	ND
Case 28	ND	ND
Case 29	ND	ND
Case 30	ND	ND
Case 31	ND	ND
Case 32	ND	ND
Case 33	ND	ND
Case 34	ND	ND
Case 35	ND	ND
Case 36	ND	ND
Case 37	ND	ND
Case 38	ND	ND
Case 39	ND	ND
Case 40	ND	ND
Case 41	ND	ND
Case 42	ND	ND
Case 43	ND	ND
Case 44	ND	ND
Case 45	ND	ND
Case 46	ND	ND
Case 47	ND	ND
Case 48	ND	ND
Case 49	ND	ND
Case 50	ND	ND
Case 51	ND	ND
Case 52	ND	ND
Case 53	ND	ND
Case 54	ND	ND
Case 55	ND	ND
Case 56	ND	ND
Case 57	ND	ND
Case 58	ND	ND
Case 59	ND	ND
Case 60	ND	ND
Case 61	ND	ND
Case 62	ND	ND
Case 63	ND	ND
Case 64	ND	ND
Case 65	ND	ND
Case 66	ND	ND
Case 67	ND	ND
Case 68	ND	ND
Case 69	ND	ND
Case 70	ND	ND
Case 71	ND	ND
Case 72	ND	ND
Case 73	ND	ND
Case 74	ND	ND
Case 75	ND	ND
Case 76	ND	ND
Case 77	ND	ND
Case 78	ND	ND
Case 79	ND	ND
Case 80	ND	ND
Case 81	ND	ND
Case 82	ND	ND
Case 83	ND	ND
Case 84	ND	ND
Case 85	ND	ND
Case 86	ND	ND
Case 87	ND	ND
Case 88	ND	ND
Case 89	ND	ND
Case 90	ND	ND
Case 91	ND	ND
Case 92	ND	ND
Case 93	ND	ND
Case 94	ND	ND
Case 95	ND	ND
Case 96	ND	ND
Case 97	ND	ND
Case 98	ND	ND
Case 99	ND	ND
Case 100	ND	ND
Case 101	ND	ND
Case 102	ND	ND
Case 103	ND	ND
Case 104	ND	ND
Case 105	ND	ND
Case 106	ND	ND
Case 107	ND	ND
Case 108	ND	ND
Case 109	ND	ND
Case 110	ND	ND
Case 111	ND	ND
Case 112	ND	ND
Case 113	ND	ND
Case 114	ND	ND
Case 115	ND	ND
Case 116	ND	ND
Case 117	ND	ND
Case 118	ND	ND
Case 119	ND	ND
Case 120	ND	ND
Case 121	ND	ND
Case 122	ND	ND
Case 123	ND	ND
Case 124	ND	ND
Case 125	ND	ND
Case 126	ND	ND
Case 127	ND	ND
Case 128	ND	ND
Case 129	ND	ND
Case 130	ND	ND
Case 131	ND	ND
Case 132	ND	ND
Case 133	ND	ND
Case 134	ND	ND
Case 135	ND	ND
Case 136	ND	ND
Case 137	ND	ND
Case 138	ND	ND
Case 139	ND	ND
Case 140	ND	ND
Case 141	ND	ND
Case 142	ND	ND
Case 143	ND	ND
Case 144	ND	ND
Case 145	ND	ND
Case 146	ND	ND
Case 147	ND	ND
ND, Not detected
